# Supplementary material for: Similarity-based methods for potential human microRNA-disease association prediction
Source: BMC Med Genomics. 2013 Apr 9;6:12. doi: 10.1186/1755-8794-6-12 (PMC3629999; doi:10.1186/1755-8794-6-12)
Supplement: Additional file 1 — The effects of two parameters in NetCBI. [file 1755-8794-6-12-S1.txt]

There are two parameters in NetCBI: ¦Á and ¦Â. To test their effects, we conduct the following experiments. 
We finally choose ¦Á=0.1,¦Â=0.1 as the best parameters for miRNA-disease association prediction in NetCBI.


¦Á	0.9	0.8	0.7	0.6	0.5	0.4	0.3	0.2	0.1
¦Â	0.9	0.8	0.7	0.6	0.5	0.4	0.3	0.2	0.1
AUC	0.5596	0.6267	0.6954	0.7396	0.7687	0.7874	0.7959	0.8025	0.8066
