# Supplementary material for: Similarity-based methods for potential human microRNA-disease association prediction
Source: BMC Med Genomics. 2013 Apr 9;6:12. doi: 10.1186/1755-8794-6-12 (PMC3629999; doi:10.1186/1755-8794-6-12)
Supplement: Additional file 2 — 100 top-ranked potential miRNA-disease associations. Each line represents a potential association between miRNAs and human diseases, including miRNA ID, OMIM ID and OMIM name. [file 1755-8794-6-12-S2.xls]

## Sheet: Sheet1
The predicted results with the top 100 highest scores are listed below. Each line represents a potential association between a miRNA and a disease.
miRNA ID	disease ID	disease name
hsa-let-7a	133239	'ESOPHAGEAL CANCER ESOPHAGEAL SQUAMOUS CELL CARCINOMA, INCLUDED; ESCC, INCLUDED'
hsa-let-7a	605027	'LYMPHOMA, NON-HODGKIN, FAMILIAL'
hsa-let-7a	603956	'CERVICAL CANCER'
hsa-let-7a	150699	'LEIOMYOMA, UTERINE; UL'
hsa-let-7a	131440	'MYELOPROLIFERATIVE DISORDER, CHRONIC, WITH EOSINOPHILIA'
hsa-let-7a	161550	'NASOPHARYNGEAL CARCINOMA'
hsa-let-7a	226150	'ENTEROCOLITIS'
hsa-let-7a	266600	'INFLAMMATORY BOWEL DISEASE 1; IBD1'
hsa-miR-16	161550	'NASOPHARYNGEAL CARCINOMA'
hsa-miR-21	150699	'LEIOMYOMA, UTERINE; UL'
hsa-miR-34a	603956	'CERVICAL CANCER'
hsa-let-7c	605027	'LYMPHOMA, NON-HODGKIN, FAMILIAL'
hsa-miR-34a	150699	'LEIOMYOMA, UTERINE; UL'
hsa-let-7a	601665	'OBESITY LEANNESS, INCLUDED'
hsa-let-7a	145500	'HYPERTENSION, ESSENTIAL'
hsa-miR-221	150699	'LEIOMYOMA, UTERINE; UL'
hsa-let-7a	174050	'POLYCYSTIC LIVER DISEASE; PCLD'
hsa-miR-21	133239	'ESOPHAGEAL CANCER ESOPHAGEAL SQUAMOUS CELL CARCINOMA, INCLUDED; ESCC, INCLUDED'
hsa-miR-146a	603956	'CERVICAL CANCER'
hsa-miR-17	150699	'LEIOMYOMA, UTERINE; UL'
hsa-miR-21	603956	'CERVICAL CANCER'
hsa-miR-221	603956	'CERVICAL CANCER'
hsa-miR-34a	133239	'ESOPHAGEAL CANCER ESOPHAGEAL SQUAMOUS CELL CARCINOMA, INCLUDED; ESCC, INCLUDED'
hsa-let-7a	601313	'POLYCYSTIC KIDNEY DISEASE 1; PKD1 POLYCYSTIN 1, INCLUDED'
hsa-let-7a	604131	'THALASSEMIAS'
hsa-miR-21	174050	'POLYCYSTIC LIVER DISEASE; PCLD'
hsa-miR-21	601665	'OBESITY LEANNESS, INCLUDED'
hsa-miR-17	174050	'POLYCYSTIC LIVER DISEASE; PCLD'
hsa-miR-15a	604131	'THALASSEMIAS'
hsa-miR-21	601313	'POLYCYSTIC KIDNEY DISEASE 1; PKD1 POLYCYSTIN 1, INCLUDED'
hsa-let-7a	600634	'PITUITARY ADENOMA, PROLACTIN-SECRETING'
hsa-miR-16	131440	'MYELOPROLIFERATIVE DISORDER, CHRONIC, WITH EOSINOPHILIA'
hsa-miR-21	145500	'HYPERTENSION, ESSENTIAL'
hsa-let-7a	143100	'HUNTINGTON DISEASE; HD'
hsa-miR-21	226150	'ENTEROCOLITIS'
hsa-miR-146a	150699	'LEIOMYOMA, UTERINE; UL'
hsa-miR-146a	601665	'OBESITY LEANNESS, INCLUDED'
hsa-miR-21	143100	'HUNTINGTON DISEASE; HD'
hsa-miR-34a	226150	'ENTEROCOLITIS'
hsa-miR-17	143100	'HUNTINGTON DISEASE; HD'
hsa-miR-17	145500	'HYPERTENSION, ESSENTIAL'
hsa-miR-17	131440	'MYELOPROLIFERATIVE DISORDER, CHRONIC, WITH EOSINOPHILIA'
hsa-miR-124	133239	'ESOPHAGEAL CANCER ESOPHAGEAL SQUAMOUS CELL CARCINOMA, INCLUDED; ESCC, INCLUDED'
hsa-miR-221	601665	'OBESITY LEANNESS, INCLUDED'
hsa-miR-16	604131	'THALASSEMIAS'
hsa-miR-146a	174050	'POLYCYSTIC LIVER DISEASE; PCLD'
hsa-let-7a	247640	'LYMPHOBLASTIC LEUKEMIA, ACUTE, WITH LYMPHOMATOUS FEATURES; LALL'
hsa-miR-17	603956	'CERVICAL CANCER'
hsa-miR-16	133239	'ESOPHAGEAL CANCER ESOPHAGEAL SQUAMOUS CELL CARCINOMA, INCLUDED; ESCC, INCLUDED'
hsa-miR-21	137580	'GILLES DE LA TOURETTE SYNDROME; GTS'
hsa-miR-21	266600	'INFLAMMATORY BOWEL DISEASE 1; IBD1'
hsa-miR-19a	161550	'NASOPHARYNGEAL CARCINOMA'
hsa-miR-17	601313	'POLYCYSTIC KIDNEY DISEASE 1; PKD1 POLYCYSTIN 1, INCLUDED'
hsa-let-7a	137580	'GILLES DE LA TOURETTE SYNDROME; GTS'
hsa-miR-221	174050	'POLYCYSTIC LIVER DISEASE; PCLD'
hsa-miR-146a	145500	'HYPERTENSION, ESSENTIAL'
hsa-miR-223	605027	'LYMPHOMA, NON-HODGKIN, FAMILIAL'
hsa-let-7c	603956	'CERVICAL CANCER'
hsa-miR-221	145500	'HYPERTENSION, ESSENTIAL'
hsa-miR-221	143100	'HUNTINGTON DISEASE; HD'
hsa-miR-124	603956	'CERVICAL CANCER'
hsa-miR-17	137580	'GILLES DE LA TOURETTE SYNDROME; GTS'
hsa-miR-222	150699	'LEIOMYOMA, UTERINE; UL'
hsa-miR-17	161550	'NASOPHARYNGEAL CARCINOMA'
hsa-miR-222	603956	'CERVICAL CANCER'
hsa-miR-221	133239	'ESOPHAGEAL CANCER ESOPHAGEAL SQUAMOUS CELL CARCINOMA, INCLUDED; ESCC, INCLUDED'
hsa-miR-146a	133239	'ESOPHAGEAL CANCER ESOPHAGEAL SQUAMOUS CELL CARCINOMA, INCLUDED; ESCC, INCLUDED'
hsa-miR-16	603956	'CERVICAL CANCER'
hsa-miR-17	601665	'OBESITY LEANNESS, INCLUDED'
hsa-miR-29b	143100	'HUNTINGTON DISEASE; HD'
hsa-miR-16	150699	'LEIOMYOMA, UTERINE; UL'
hsa-miR-34a	174050	'POLYCYSTIC LIVER DISEASE; PCLD'
hsa-miR-34a	145500	'HYPERTENSION, ESSENTIAL'
hsa-miR-29b	145500	'HYPERTENSION, ESSENTIAL'
hsa-miR-15a	605027	'LYMPHOMA, NON-HODGKIN, FAMILIAL'
hsa-let-7a	268210	'RHABDOMYOSARCOMA 1; RMS1'
hsa-miR-29b	133239	'ESOPHAGEAL CANCER ESOPHAGEAL SQUAMOUS CELL CARCINOMA, INCLUDED; ESCC, INCLUDED'
hsa-miR-146a	143100	'HUNTINGTON DISEASE; HD'
hsa-miR-126	603956	'CERVICAL CANCER'
hsa-let-7a	151430	'B-CELL CLL/LYMPHOMA 2; BCL2'
hsa-miR-146a	601313	'POLYCYSTIC KIDNEY DISEASE 1; PKD1 POLYCYSTIN 1, INCLUDED'
hsa-miR-221	161550	'NASOPHARYNGEAL CARCINOMA'
hsa-miR-17	266600	'INFLAMMATORY BOWEL DISEASE 1; IBD1'
hsa-let-7c	131440	'MYELOPROLIFERATIVE DISORDER, CHRONIC, WITH EOSINOPHILIA'
hsa-let-7a	158350	'COWDEN DISEASE; CD'
hsa-miR-126	150699	'LEIOMYOMA, UTERINE; UL'
hsa-miR-222	601665	'OBESITY LEANNESS, INCLUDED'
hsa-miR-17	133239	'ESOPHAGEAL CANCER ESOPHAGEAL SQUAMOUS CELL CARCINOMA, INCLUDED; ESCC, INCLUDED'
hsa-miR-124	161550	'NASOPHARYNGEAL CARCINOMA'
hsa-miR-155	161550	'NASOPHARYNGEAL CARCINOMA'
hsa-miR-15a	131440	'MYELOPROLIFERATIVE DISORDER, CHRONIC, WITH EOSINOPHILIA'
hsa-miR-146a	266600	'INFLAMMATORY BOWEL DISEASE 1; IBD1'
hsa-miR-155	605027	'LYMPHOMA, NON-HODGKIN, FAMILIAL'
hsa-miR-17	605027	'LYMPHOMA, NON-HODGKIN, FAMILIAL'
hsa-miR-124	226150	'ENTEROCOLITIS'
hsa-miR-20a	174050	'POLYCYSTIC LIVER DISEASE; PCLD'
hsa-miR-221	601313	'POLYCYSTIC KIDNEY DISEASE 1; PKD1 POLYCYSTIN 1, INCLUDED'
hsa-miR-146a	605027	'LYMPHOMA, NON-HODGKIN, FAMILIAL'
hsa-miR-34b	605027	'LYMPHOMA, NON-HODGKIN, FAMILIAL'
hsa-miR-221	131440	'MYELOPROLIFERATIVE DISORDER, CHRONIC, WITH EOSINOPHILIA'
