# Supplementary material for: Similarity-based methods for potential human microRNA-disease association prediction
Source: BMC Med Genomics. 2013 Apr 9;6:12. doi: 10.1186/1755-8794-6-12 (PMC3629999; doi:10.1186/1755-8794-6-12)
Supplement: Additional file 3 — The benchmark dataset used in this manuscript. [file 1755-8794-6-12-S3.xls]

## Sheet: known associations
Experimentally verified microRNA-disease associations. Each line represents an association between a microRNA and a disease.
microRNA ID	OMIM ID
hsa-mir-93	186860
hsa-mir-93	137215
hsa-mir-93	254500
hsa-mir-92a	114550
hsa-mir-92a	186860
hsa-mir-9	155255
hsa-mir-9	236000
hsa-mir-9	604370
hsa-mir-7	114480
hsa-mir-7	137800
hsa-mir-659	600274
hsa-mir-521	176807
hsa-mir-510	114480
hsa-mir-510	266600
hsa-mir-495	604370
hsa-mir-451	114480
hsa-mir-451	137800
hsa-mir-433	168600
hsa-mir-432	604370
hsa-mir-429	114480
hsa-mir-377	604370
hsa-mir-376c	604370
hsa-mir-376b	604370
hsa-mir-376a	604370
hsa-mir-373	114480
hsa-mir-373	273300
hsa-mir-372	211980
hsa-mir-372	273300
hsa-mir-370	260350
hsa-mir-34b	113970
hsa-mir-34b	114500
hsa-mir-34b	211980
hsa-mir-34b	604370
hsa-mir-34a	114500
hsa-mir-34a	114550
hsa-mir-34a	176807
hsa-mir-34a	211980
hsa-mir-34a	256700
hsa-mir-34a	260350
hsa-mir-346	188470
hsa-mir-335	114480
hsa-mir-328	104300
hsa-mir-32	254500
hsa-mir-29c	125853
hsa-mir-29c	161550
hsa-mir-29c	211980
hsa-mir-29c	268210
hsa-mir-29b	104300
hsa-mir-29b	125853
hsa-mir-29b	151400
hsa-mir-29b	211980
hsa-mir-29b	260350
hsa-mir-29b	268210
hsa-mir-29a	104300
hsa-mir-29a	125853
hsa-mir-29a	211980
hsa-mir-27a	114480
hsa-mir-27a	114550
hsa-mir-26a	113970
hsa-mir-26a	607464
hsa-mir-25	254500
hsa-mir-24	114550
hsa-mir-24	137580
hsa-mir-23b	176807
hsa-mir-23a	601626
hsa-mir-23a	114550
hsa-mir-224	114550
hsa-mir-223	114550
hsa-mir-223	601626
hsa-mir-223	604370
hsa-mir-223	608232
hsa-mir-222	114480
hsa-mir-222	137800
hsa-mir-222	155601
hsa-mir-222	176807
hsa-mir-222	188550
hsa-mir-222	211980
hsa-mir-221	114480
hsa-mir-221	114550
hsa-mir-221	137800
hsa-mir-221	155601
hsa-mir-221	176807
hsa-mir-221	188550
hsa-mir-221	211980
hsa-mir-218	603956
hsa-mir-214	604370
hsa-mir-210	114480
hsa-mir-210	601626
hsa-mir-21	114480
hsa-mir-21	114500
hsa-mir-21	114550
hsa-mir-21	137800
hsa-mir-21	158350
hsa-mir-21	192600
hsa-mir-21	260350
hsa-mir-20b	186860
hsa-mir-20a	114480
hsa-mir-20a	114550
hsa-mir-20a	151430
hsa-mir-20a	211980
hsa-mir-20a	608232
hsa-mir-206	114480
hsa-mir-206	181500
hsa-mir-205	114480
hsa-mir-204	114480
hsa-mir-204	601626
hsa-mir-203	247640
hsa-mir-203	608232
hsa-mir-200c	114480
hsa-mir-200b	114480
hsa-mir-200b	114550
hsa-mir-200b	260350
hsa-mir-200a	114480
hsa-mir-19b	114550
hsa-mir-19b	186860
hsa-mir-19b	254500
hsa-mir-19a	114550
hsa-mir-19a	158350
hsa-mir-19a	164400
hsa-mir-19a	211980
hsa-mir-19a	254500
hsa-mir-19a	607464
hsa-mir-198	181500
hsa-mir-197	188470
hsa-mir-196a	133239
hsa-mir-195	192600
hsa-mir-192	226150
hsa-mir-18a	114550
hsa-mir-18a	211980
hsa-mir-18a	607464
hsa-mir-184	256700
hsa-mir-183	211980
hsa-mir-181b	137800
hsa-mir-181b	151400
hsa-mir-181b	254500
hsa-mir-181a	137800
hsa-mir-181a	254500
hsa-mir-17	114480
hsa-mir-17	114550
hsa-mir-17	151430
hsa-mir-17	211980
hsa-mir-17	256700
hsa-mir-17	607464
hsa-mir-17	608232
hsa-mir-16	114550
hsa-mir-16	137215
hsa-mir-16	151400
hsa-mir-16	176807
hsa-mir-16	600634
hsa-mir-16	601626
hsa-mir-16	605027
hsa-mir-15b	137215
hsa-mir-15a	151400
hsa-mir-15a	174050
hsa-mir-15a	176807
hsa-mir-15a	600634
hsa-mir-15a	601313
hsa-mir-15a	601626
hsa-mir-155	114480
hsa-mir-155	131440
hsa-mir-155	145500
hsa-mir-155	151400
hsa-mir-155	247640
hsa-mir-155	260350
hsa-mir-152	600807
hsa-mir-148b	600807
hsa-mir-148a	600807
hsa-mir-146a	104300
hsa-mir-146a	114480
hsa-mir-146a	114550
hsa-mir-146a	176807
hsa-mir-146a	188550
hsa-mir-146a	604370
hsa-mir-145	113970
hsa-mir-145	114500
hsa-mir-145	151400
hsa-mir-145	176807
hsa-mir-144	604131
hsa-mir-143	113970
hsa-mir-143	114500
hsa-mir-143	151400
hsa-mir-143	601665
hsa-mir-141	114480
hsa-mir-141	260350
hsa-mir-137	137800
hsa-mir-137	211980
hsa-mir-133b	168600
hsa-mir-133a	192600
hsa-mir-132	143100
hsa-mir-130b	186860
hsa-mir-130a	164400
hsa-mir-126	114480
hsa-mir-126	114500
hsa-mir-126	176807
hsa-mir-126	211980
hsa-mir-126	601626
hsa-mir-125b	114480
hsa-mir-125b	155255
hsa-mir-125b	176807
hsa-mir-125b	607464
hsa-mir-124	114480
hsa-mir-124	114500
hsa-mir-124	137800
hsa-mir-124	151400
hsa-mir-124	155255
hsa-mir-124	211980
hsa-mir-122	114550
hsa-mir-10b	114480
hsa-mir-107	104300
hsa-mir-106b	137215
hsa-mir-106b	254500
hsa-mir-106a	186860
hsa-mir-101	164400
hsa-mir-1	114550
hsa-mir-1	192600
hsa-mir-1	211980
hsa-let-7g	211980
hsa-let-7g	604370
hsa-let-7f	211980
hsa-let-7e	211980
hsa-let-7d	211980
hsa-let-7d	601626
hsa-let-7d	604370
hsa-let-7c	113970
hsa-let-7c	150699
hsa-let-7c	176807
hsa-let-7c	211980
hsa-let-7c	601626
hsa-let-7c	604370
hsa-let-7b	155601
hsa-let-7b	211980
hsa-let-7a	113970
hsa-let-7a	114480
hsa-let-7a	114500
hsa-let-7a	114550
hsa-let-7a	137215
hsa-let-7a	155601
hsa-let-7a	211980
hsa-let-7a	236000
hsa-let-7a	260350
hsa-let-7a	601626
hsa-let-7a	604370
